# Supplementary material for: Fast Calculation of Computer Generated Holograms for 3D Photostimulation through Compressive-Sensing Gerchberg–Saxton Algorithm
Source: Methods Protoc. 2018 Dec 20;2(1):2. doi: 10.3390/mps2010002 (PMC6481074; doi:10.3390/mps2010002)
Supplement: Supplementary file 1 [file mps-02-00002-s001.zip]

Archive with 1 entries (1 files):
- fast_gs_practical.py
